# Supplementary material for: Integrating Case Management in Cystic Fibrosis Units: A Key to Enhancing Patient-Centered Care
Source: Healthcare (Basel). 2025 Apr 22;13(9):965. doi: 10.3390/healthcare13090965 (PMC12071318; doi:10.3390/healthcare13090965)
Supplement: Supplementary file 1 [file healthcare-13-00965-s001.zip]

Archive with 1 entries (1 files):
- healthcare-3542869-supplementary.pdf
